# Supplementary material for: Quantitative morphological transformation of vascular bundles in the culm of moso bamboo (Phyllostachys pubescens)
Source: PLoS One. 2023 Sep 21;18(9):e0290732. doi: 10.1371/journal.pone.0290732 (PMC10513337; doi:10.1371/journal.pone.0290732)
Supplement: S1 Dataset — (XLSX) [file pone.0290732.s001.xlsx]

## Sheet: H29_32_mousoutiku_4_predicted.p
	label	centroid-0	centroid-1	area	eccentricity	perimeter	extent	convex_area	bbox-0	bbox-1	bbox-2	bbox-3	centroid-1_relative	centroid-1_pith	aspect	sectionName	area2
9	10	187.797	2353.51	30051	0.740971	971.134	0.579352	37246	54	2257	320	2452	0.99447	13.0879	1.3641	H29_32_mousoutiku_4_predicted.png	903062601
10	11	159.971	773.505	31213	0.594503	808.021	0.659392	33403	67	645	261	889	0.326843	1593.09	0.795082	H29_32_mousoutiku_4_predicted.png	974251369
11	12	167.89	475.418	23700	0.799757	710.34	0.664461	25327	97	349	245	590	0.200887	1891.18	0.614108	H29_32_mousoutiku_4_predicted.png	561690000
13	14	160.166	176.486	19183	0.923281	699.713	0.721003	20345	110	56	216	307	0.074574	2190.11	0.422311	H29_32_mousoutiku_4_predicted.png	367987489
14	15	293.233	1867.29	31411	0.340217	1001.56	0.599389	38085	186	1750	409	1985	0.789021	499.302	0.948936	H29_32_mousoutiku_4_predicted.png	986650921
15	16	289.464	1271.63	29772	0.618189	903.678	0.601576	34361	193	1150	395	1395	0.537325	1094.96	0.82449	H29_32_mousoutiku_4_predicted.png	886371984
16	17	244.62	85.1887	8399	0.563679	352.149	0.768787	8517	198	33	293	148	0.0359963	2281.41	0.826087	H29_32_mousoutiku_4_predicted.png	70543201
17	18	274.305	285.028	24596	0.868496	754.767	0.642529	26739	202	145	347	409	0.120438	2081.57	0.549242	H29_32_mousoutiku_4_predicted.png	604963216
18	19	290.77	979.665	27595	0.758039	747.026	0.65867	30249	204	849	375	1094	0.413956	1386.93	0.697959	H29_32_mousoutiku_4_predicted.png	761484025
19	20	307.472	595.87	26200	0.786922	729.938	0.640681	28089	228	461	389	715	0.251784	1770.72	0.633858	H29_32_mousoutiku_4_predicted.png	686440000
20	21	385.537	1577.41	33754	0.470145	1067.76	0.569572	40647	266	1451	504	1700	0.666533	789.181	0.955823	H29_32_mousoutiku_4_predicted.png	1139332516
21	22	423.601	2150.23	34603	0.564019	1065.8	0.549428	42498	292	2036	560	2271	0.908576	216.364	1.14043	H29_32_mousoutiku_4_predicted.png	1197367609
22	23	350.165	127.282	14841	0.873165	521.161	0.76135	15311	296	39	397	232	0.0537829	2239.31	0.523316	H29_32_mousoutiku_4_predicted.png	220255281
23	24	412.207	423.183	25431	0.807056	753.595	0.642781	27343	330	295	487	547	0.178815	1943.41	0.623016	H29_32_mousoutiku_4_predicted.png	646735761
24	25	456.172	767.57	30926	0.71532	804.566	0.649979	33460	368	631	551	891	0.324335	1599.02	0.703846	H29_32_mousoutiku_4_predicted.png	956417476
25	26	451.482	185.627	22288	0.913367	740.198	0.683429	24820	390	48	514	311	0.0784365	2180.97	0.471483	H29_32_mousoutiku_4_predicted.png	496754944
26	27	488.302	1070.12	29543	0.785446	784.382	0.677514	32385	404	936	575	1191	0.452175	1296.48	0.670588	H29_32_mousoutiku_4_predicted.png	872788849
27	28	561.609	1365.66	34655	0.706308	1064.77	0.566629	41374	450	1227	670	1505	0.577056	1000.94	0.791367	H29_32_mousoutiku_4_predicted.png	1200969025
28	29	598.35	2366.6	29456	0.748038	942.365	0.581962	35116	465	2267	730	2458	1	0	1.38743	H29_32_mousoutiku_4_predicted.png	867655936
29	30	590.816	1828.25	36151	0.535392	1073.95	0.538298	44061	471	1696	717	1969	0.772523	538.347	0.901099	H29_32_mousoutiku_4_predicted.png	1306894801
30	31	554.337	513.636	25698	0.835856	729.311	0.663345	27264	482	377	631	637	0.217036	1852.96	0.573077	H29_32_mousoutiku_4_predicted.png	660387204
31	32	544.126	95.8454	11006	0.694164	413.505	0.72791	11252	496	35	604	175	0.0404993	2270.75	0.771429	H29_32_mousoutiku_4_predicted.png	121132036
32	33	589.223	263.818	24197	0.860156	756.725	0.628265	26649	515	115	662	377	0.111476	2102.78	0.561069	H29_32_mousoutiku_4_predicted.png	585494809
33	34	680.21	942.653	28057	0.567514	739.997	0.689971	30225	587	829	771	1050	0.398316	1423.94	0.832579	H29_32_mousoutiku_4_predicted.png	787195249
34	35	687.675	683.716	31185	0.706873	796.056	0.734041	33289	599	549	771	796	0.288903	1682.88	0.696356	H29_32_mousoutiku_4_predicted.png	972504225
35	36	681.419	143.058	15652	0.90126	610.902	0.716667	16705	631	41	735	251	0.0604489	2223.54	0.495238	H29_32_mousoutiku_4_predicted.png	244985104
36	37	714.16	410.567	23598	0.785592	701.713	0.67394	25341	642	279	791	514	0.173484	1956.03	0.634043	H29_32_mousoutiku_4_predicted.png	556865604
37	38	757.086	1215.99	33326	0.783041	1021.66	0.602945	38915	658	1072	854	1354	0.513815	1150.6	0.695035	H29_32_mousoutiku_4_predicted.png	1110622276
38	39	777.696	1599.31	34059	0.611282	1037.66	0.563704	40824	658	1466	886	1731	0.675787	767.28	0.860377	H29_32_mousoutiku_4_predicted.png	1160015481
39	40	777.805	2014.89	30503	0.36053	962.021	0.562029	36816	663	1891	892	2128	0.851387	351.707	0.966245	H29_32_mousoutiku_4_predicted.png	930433009
40	41	767.975	72.563	7350	0.601905	332.936	0.769231	7511	719	33	824	124	0.0306613	2294.03	1.15385	H29_32_mousoutiku_4_predicted.png	54022500
41	42	792.402	228.704	18178	0.882367	652.784	0.667058	19836	732	112	851	341	0.0966383	2137.89	0.519651	H29_32_mousoutiku_4_predicted.png	330439684
42	43	907.263	2299.25	32369	0.634713	1015.34	0.571971	39630	776	2190	1038	2406	0.971542	67.348	1.21296	H29_32_mousoutiku_4_predicted.png	1047752161
43	44	850.355	581.753	24550	0.767942	725.796	0.659946	26565	778	458	933	698	0.245819	1784.84	0.645833	H29_32_mousoutiku_4_predicted.png	602702500
44	45	881.677	115.927	12536	0.758737	436.291	0.803281	12718	831	44	933	197	0.0489845	2250.67	0.666667	H29_32_mousoutiku_4_predicted.png	157151296
45	46	907.993	335.264	24215	0.835955	724.482	0.645733	26199	834	199	984	449	0.141665	2031.33	0.6	H29_32_mousoutiku_4_predicted.png	586366225
46	47	927.628	1056.55	27954	0.73525	773.453	0.683639	30580	835	934	1009	1169	0.446441	1310.05	0.740426	H29_32_mousoutiku_4_predicted.png	781426116
47	48	922.076	794.688	27500	0.665278	742.34	0.697545	29750	837	672	1013	896	0.335794	1571.91	0.785714	H29_32_mousoutiku_4_predicted.png	756250000
48	49	970.14	1337.35	30784	0.665212	946.891	0.589167	35883	869	1211	1078	1461	0.565096	1029.24	0.836	H29_32_mousoutiku_4_predicted.png	947654656
50	51	994.555	170.02	18772	0.921425	698.056	0.70811	20673	942	51	1052	292	0.0718416	2196.58	0.456432	H29_32_mousoutiku_4_predicted.png	352387984

## Sheet: H29_32_mousoutiku_3_predicted.p
	label	centroid-0	centroid-1	area	eccentricity	perimeter	extent	convex_area	bbox-0	bbox-1	bbox-2	bbox-3	centroid-1_relative	centroid-1_pith	aspect	sectionName	area2
7	8	104.299	2085.12	31078	0.438034	999.862	0.620171	36921	10	1966	226	2198	0.887985	263.027	0.931034	H29_32_mousoutiku_3_predicted.png	965842084
10	11	152.982	992.842	31679	0.674994	810.607	0.639592	34256	54	863	249	1117	0.42282	1355.3	0.767717	H29_32_mousoutiku_3_predicted.png	1003559041
11	12	164.621	1789.46	28911	0.347181	921.335	0.611304	34179	60	1675	274	1896	0.762074	558.683	0.968326	H29_32_mousoutiku_3_predicted.png	835845921
12	13	147.54	195.055	20876	0.911561	706.884	0.722753	22696	89	71	205	320	0.0830676	2153.09	0.465863	H29_32_mousoutiku_3_predicted.png	435807376
13	14	259.281	2318.92	34065	0.498855	1029.38	0.576045	41009	130	2203	386	2434	0.987553	29.2267	1.10823	H29_32_mousoutiku_3_predicted.png	1160424225
14	15	215.671	406.183	25829	0.786399	749.595	0.667623	27400	138	274	294	522	0.172981	1941.96	0.629032	H29_32_mousoutiku_3_predicted.png	667137241
15	16	216.752	694.545	28548	0.796888	771.997	0.69536	30351	139	564	300	819	0.295785	1653.6	0.631373	H29_32_mousoutiku_3_predicted.png	814988304
16	17	256.555	1304.2	32043	0.674219	786.95	0.68003	34697	161	1176	351	1424	0.555416	1043.95	0.766129	H29_32_mousoutiku_3_predicted.png	1026753849
17	18	251.163	144.196	15314	0.871562	511.262	0.797355	15534	205	52	302	250	0.0614086	2203.95	0.489899	H29_32_mousoutiku_3_predicted.png	234518596
18	19	334.494	1624.31	33486	0.611339	1021.66	0.564879	40135	218	1496	446	1756	0.691741	723.835	0.876923	H29_32_mousoutiku_3_predicted.png	1121312196
19	20	346.74	266.122	24150	0.831537	727.169	0.684524	26213	274	137	421	377	0.113333	2082.02	0.6125	H29_32_mousoutiku_3_predicted.png	583222500
20	21	374.07	801.837	31220	0.675534	803.252	0.668766	33776	281	668	470	915	0.341477	1546.31	0.765182	H29_32_mousoutiku_3_predicted.png	974688400
21	22	393.17	1107.71	35297	0.728578	913.963	0.644106	39045	290	967	490	1241	0.471739	1240.43	0.729927	H29_32_mousoutiku_3_predicted.png	1245878209
22	23	374.529	519.078	26899	0.708868	730.683	0.700933	28668	293	394	457	628	0.221059	1829.06	0.700855	H29_32_mousoutiku_3_predicted.png	723556201
23	24	442.961	1984.43	36611	0.53803	1051.8	0.565255	43431	307	1863	578	2102	0.845108	363.708	1.13389	H29_32_mousoutiku_3_predicted.png	1340365321
24	25	364.742	87.6806	8861	0.445603	358.007	0.804011	8959	310	39	413	146	0.0373404	2260.46	0.962617	H29_32_mousoutiku_3_predicted.png	78517321
25	26	506.02	1404.12	34219	0.479474	1006.43	0.587632	39684	393	1277	625	1528	0.597971	944.022	0.924303	H29_32_mousoutiku_3_predicted.png	1170939961
26	27	460.485	149.717	17808	0.876158	607.487	0.737391	19163	407	42	522	252	0.0637596	2198.43	0.547619	H29_32_mousoutiku_3_predicted.png	317124864
27	28	545.784	2348.14	34216	0.494862	1002.99	0.585249	40618	422	2231	674	2463	1	0	1.08621	H29_32_mousoutiku_3_predicted.png	1170734656
28	29	502.045	373.935	24981	0.835802	734.382	0.68993	26877	429	244	575	492	0.159247	1974.21	0.58871	H29_32_mousoutiku_3_predicted.png	624050361
29	30	558.713	636.443	28482	0.67984	710.34	0.697609	30000	475	509	648	745	0.271041	1711.7	0.733051	H29_32_mousoutiku_3_predicted.png	811224324
30	31	582.587	928.239	32522	0.690514	810.909	0.661662	35083	488	792	680	1048	0.395308	1419.9	0.75	H29_32_mousoutiku_3_predicted.png	1057680484
31	32	608.205	1719.39	33889	0.542681	1035.36	0.583468	40766	496	1588	722	1845	0.732235	628.749	0.879377	H29_32_mousoutiku_3_predicted.png	1148464321
32	33	551.802	94.7217	9623	0.789073	397.262	0.703436	9786	509	32	604	176	0.040339	2253.42	0.659722	H29_32_mousoutiku_3_predicted.png	92602129
33	34	614.438	224.551	24443	0.907346	792.222	0.612607	27157	541	72	681	357	0.0956291	2123.59	0.491228	H29_32_mousoutiku_3_predicted.png	597460249
34	35	663.563	1187.49	35214	0.71452	865.477	0.622375	38531	560	1049	765	1325	0.505714	1160.65	0.742754	H29_32_mousoutiku_3_predicted.png	1240025796
35	36	682.377	464.882	28006	0.817433	768.524	0.669872	29875	601	323	757	591	0.197978	1883.26	0.58209	H29_32_mousoutiku_3_predicted.png	784336036
36	37	651.085	53.2609	506	0.496669	81.598	0.780864	514	638	42	665	66	0.0226821	2294.88	1.125	H29_32_mousoutiku_3_predicted.png	256036
37	38	720.116	149.398	17692	0.902535	658.943	0.777807	18712	672	43	774	266	0.0636238	2198.74	0.457399	H29_32_mousoutiku_3_predicted.png	313006864
38	39	771.079	767.868	35918	0.737548	876.507	0.67515	38492	676	620	866	900	0.327011	1580.28	0.678571	H29_32_mousoutiku_3_predicted.png	1290102724
39	40	805.043	1956.99	32477	0.501311	1000.15	0.566611	38331	682	1838	928	2071	0.833419	391.157	1.05579	H29_32_mousoutiku_3_predicted.png	1054755529
40	41	856.138	2339.08	33246	0.666104	1029.18	0.566449	40505	726	2230	994	2449	0.996139	9.06574	1.22374	H29_32_mousoutiku_3_predicted.png	1105296516
41	42	837.692	1344.63	32323	0.481109	835.252	0.633151	36055	728	1221	949	1452	0.572637	1003.51	0.95671	H29_32_mousoutiku_3_predicted.png	1044776329
42	43	800.39	309.788	24214	0.84663	753.394	0.633013	26328	729	176	875	438	0.131929	2038.36	0.557252	H29_32_mousoutiku_3_predicted.png	586317796
43	44	861.689	1608.02	35983	0.337792	1041.03	0.587612	42899	739	1486	982	1738	0.684805	740.122	0.964286	H29_32_mousoutiku_3_predicted.png	1294776289
44	45	875.494	1031.18	32440	0.673708	828.708	0.645765	35356	777	900	974	1155	0.439149	1316.96	0.772549	H29_32_mousoutiku_3_predicted.png	1052353600
45	46	832.798	100.426	12474	0.682986	432.291	0.794725	12627	779	35	888	179	0.0427682	2247.72	0.756944	H29_32_mousoutiku_3_predicted.png	155600676
46	47	879.121	527.501	27152	0.793729	745.352	0.660954	28980	802	389	960	649	0.224646	1820.64	0.607692	H29_32_mousoutiku_3_predicted.png	737231104
47	48	926.059	195.51	22156	0.904506	746.725	0.653184	23953	866	56	994	321	0.0832614	2152.63	0.483019	H29_32_mousoutiku_3_predicted.png	490888336
48	49	998.19	713.659	28560	0.769604	780.589	0.669323	30857	921	585	1091	836	0.303925	1634.48	0.677291	H29_32_mousoutiku_3_predicted.png	815673600

## Sheet: H29_32_2_re_mousoutiku_predicte
	label	centroid-0	centroid-1	area	eccentricity	perimeter	extent	convex_area	bbox-0	bbox-1	bbox-2	bbox-3	centroid-1_relative	centroid-1_pith	aspect	sectionName	area2
6	7	122.749	1988.32	31471	0.414223	973.335	0.592563	37379	10	1873	245	2099	0.79311	518.671	1.03982	H29_32_2_re_mousoutiku_predicted.png	990423841
8	9	155.234	2506.99	30027	0.850852	964.69	0.628311	36116	11	2423	306	2585	1	0	1.82099	H29_32_2_re_mousoutiku_predicted.png	901620729
9	10	118.779	285.616	21360	0.844361	691.411	0.638374	23438	46	156	186	395	0.113928	2221.37	0.585774	H29_32_2_re_mousoutiku_predicted.png	456249600
10	11	153.354	1419.85	26726	0.744413	902.749	0.575557	31604	62	1294	247	1545	0.566355	1087.14	0.737052	H29_32_2_re_mousoutiku_predicted.png	714279076
11	12	248.78	2305.96	38566	0.79876	1118.73	0.537086	47320	84	2197	406	2420	0.919812	201.03	1.44395	H29_32_2_re_mousoutiku_predicted.png	1487336356
12	13	167.886	534.061	26049	0.815198	725.754	0.677372	27982	93	402	245	655	0.213029	1972.93	0.600791	H29_32_2_re_mousoutiku_predicted.png	678550401
13	14	155.278	100.19	9779	0.525116	381.948	0.750038	9923	102	45	208	168	0.0399643	2406.8	0.861789	H29_32_2_re_mousoutiku_predicted.png	95628841
14	15	222.18	971.709	30813	0.667909	790.808	0.636843	33195	126	846	318	1098	0.3876	1535.28	0.761905	H29_32_2_re_mousoutiku_predicted.png	949440969
15	16	233.944	212.642	17619	0.892602	657.37	0.64645	18956	179	87	294	324	0.0848197	2294.35	0.485232	H29_32_2_re_mousoutiku_predicted.png	310429161
16	17	294.654	714.592	27468	0.731608	743.453	0.667347	29303	210	587	378	832	0.28504	1792.4	0.685714	H29_32_2_re_mousoutiku_predicted.png	754491024
17	18	323.134	1218.06	29935	0.652372	950.507	0.610918	34823	226	1090	426	1335	0.485866	1288.93	0.816327	H29_32_2_re_mousoutiku_predicted.png	896104225
18	19	307.343	406.381	24701	0.832074	725.897	0.671369	26260	232	276	378	528	0.162099	2100.61	0.579365	H29_32_2_re_mousoutiku_predicted.png	610139401
19	20	344.578	1524.32	30313	0.576982	974.791	0.582606	36167	237	1399	452	1641	0.608028	982.671	0.88843	H29_32_2_re_mousoutiku_predicted.png	918877969
20	21	294.396	91.0473	8059	0.677442	364.534	0.671583	8349	241	41	341	161	0.0363174	2415.94	0.833333	H29_32_2_re_mousoutiku_predicted.png	64947481
21	22	367.335	1831.52	32344	0.430048	997.762	0.571823	38655	247	1720	494	1949	0.730565	675.472	1.0786	H29_32_2_re_mousoutiku_predicted.png	1046134336
22	23	367.117	185.812	16500	0.896204	637.227	0.643325	17889	310	64	422	293	0.0741177	2321.18	0.489083	H29_32_2_re_mousoutiku_predicted.png	272250000
23	24	469.447	2137.75	32868	0.536443	990.306	0.570051	39285	342	2023	596	2250	0.852717	369.237	1.11894	H29_32_2_re_mousoutiku_predicted.png	1080305424
24	25	468.81	801.899	28588	0.634535	761.997	0.698871	30487	382	680	563	906	0.319865	1705.09	0.800885	H29_32_2_re_mousoutiku_predicted.png	817273744
25	26	467.644	534.571	28754	0.70592	763.169	0.757681	30596	385	413	550	643	0.213232	1972.42	0.717391	H29_32_2_re_mousoutiku_predicted.png	826792516
26	27	443.997	95.4704	7804	0.652274	345.421	0.758922	7941	398	46	489	159	0.0380817	2411.52	0.80531	H29_32_2_re_mousoutiku_predicted.png	60902416
27	28	470.803	299.154	22221	0.798501	694.642	0.682799	23881	398	169	542	395	0.119328	2207.84	0.637168	H29_32_2_re_mousoutiku_predicted.png	493772841
28	29	496.372	1058.96	31358	0.675961	799.453	0.662008	34094	398	934	589	1182	0.422403	1448.03	0.770161	H29_32_2_re_mousoutiku_predicted.png	983324164
29	30	572.112	1372.02	29073	0.528807	795.897	0.630911	32662	472	1250	675	1477	0.547276	1134.97	0.894273	H29_32_2_re_mousoutiku_predicted.png	845239329
30	31	531.694	134.93	10903	0.879361	442.534	0.768033	11305	486	55	570	224	0.0538217	2372.06	0.497041	H29_32_2_re_mousoutiku_predicted.png	118875409
31	32	611.37	1637.67	31652	0.408303	1003.52	0.620299	36836	494	1526	727	1745	0.65324	869.324	1.06393	H29_32_2_re_mousoutiku_predicted.png	1001849104
32	33	616.13	210.144	22072	0.914584	732.884	0.673954	24568	554	69	679	331	0.0838232	2296.85	0.477099	H29_32_2_re_mousoutiku_predicted.png	487173184
33	34	700.746	2474.41	32720	0.761463	1006.22	0.565933	39996	554	2376	846	2574	0.987005	32.5794	1.47475	H29_32_2_re_mousoutiku_predicted.png	1070598400
34	35	632.908	448.95	23387	0.767445	684.299	0.698224	24642	565	329	710	560	0.179079	2058.04	0.627706	H29_32_2_re_mousoutiku_predicted.png	546951769
35	36	712.676	1912.84	34162	0.413592	1046.05	0.569899	40883	588	1796	842	2032	0.763002	594.153	1.07627	H29_32_2_re_mousoutiku_predicted.png	1167042244
36	37	692.818	671.402	28645	0.727684	733.026	0.721718	30248	612	539	774	784	0.267812	1835.59	0.661224	H29_32_2_re_mousoutiku_predicted.png	820536025
37	38	707.263	983.652	31502	0.677549	816.281	0.656292	34649	615	852	807	1102	0.392364	1523.34	0.768	H29_32_2_re_mousoutiku_predicted.png	992376004
38	39	709.981	133.084	11059	0.800461	415.948	0.789139	11238	667	61	758	215	0.053085	2373.91	0.590909	H29_32_2_re_mousoutiku_predicted.png	122301481
39	40	825.757	2193.91	37883	0.576562	1101.56	0.569224	46131	685	2076	967	2312	0.875117	313.081	1.19492	H29_32_2_re_mousoutiku_predicted.png	1435121689
40	41	755.987	310.95	21430	0.80615	678.524	0.645949	22867	687	191	830	423	0.124033	2196.04	0.616379	H29_32_2_re_mousoutiku_predicted.png	459244900
41	42	789.386	1268.55	34009	0.727113	899.294	0.600335	38514	688	1134	894	1409	0.506006	1238.44	0.749091	H29_32_2_re_mousoutiku_predicted.png	1156612081
42	43	827.265	506.257	25114	0.824685	730.139	0.6584	26812	752	376	901	632	0.201938	2000.73	0.582031	H29_32_2_re_mousoutiku_predicted.png	630712996
43	44	814.6	141.063	12905	0.823597	470.676	0.762301	13308	767	62	866	233	0.0562679	2365.93	0.578947	H29_32_2_re_mousoutiku_predicted.png	166539025
44	45	884.849	812.167	30231	0.68473	794.323	0.663441	32395	792	685	975	934	0.323961	1694.82	0.73494	H29_32_2_re_mousoutiku_predicted.png	913913361
45	46	941.012	1702.81	37315	0.506956	1060.25	0.638049	43834	823	1582	1056	1833	0.679224	804.183	0.928287	H29_32_2_re_mousoutiku_predicted.png	1392409225
46	47	899.631	226.652	19945	0.936053	709.127	0.690497	21715	843	92	952	357	0.0904078	2280.34	0.411321	H29_32_2_re_mousoutiku_predicted.png	397803025
47	48	980.453	1431.31	30917	0.414121	913.536	0.628599	35302	870	1307	1082	1539	0.570929	1075.68	0.913793	H29_32_2_re_mousoutiku_predicted.png	955860889
48	49	982.352	1109.49	31888	0.65993	803.009	0.65868	34782	883	978	1079	1225	0.442558	1397.5	0.793522	H29_32_2_re_mousoutiku_predicted.png	1016844544
49	50	988.348	590.455	29617	0.752011	776.624	0.71229	31560	906	460	1071	712	0.235524	1916.54	0.654762	H29_32_2_re_mousoutiku_predicted.png	877166689
50	51	994.449	337.333	21335	0.840432	682.6	0.673198	23278	923	208	1062	436	0.134557	2169.66	0.609649	H29_32_2_re_mousoutiku_predicted.png	455182225
51	52	998.345	128.483	10181	0.68749	390.451	0.835056	10347	950	67	1046	194	0.0512499	2378.51	0.755906	H29_32_2_re_mousoutiku_predicted.png	103652761

## Sheet: H29_22_mousoutiku_4__predicted.
	label	centroid-0	centroid-1	area	eccentricity	perimeter	extent	convex_area	bbox-0	bbox-1	bbox-2	bbox-3	centroid-1_relative	centroid-1_pith	aspect	sectionName	area2
5	6	101.71	1683.3	31251	0.550308	987.619	0.661607	37267	10	1563	211	1798	0.644587	928.137	0.855319	H29_22_mousoutiku_4__predicted.png	976625001
6	7	103.696	2027.77	32742	0.579862	987.921	0.642857	38860	10	1905	224	2143	0.776496	583.665	0.89916	H29_22_mousoutiku_4__predicted.png	1072038564
8	9	128.372	1050.49	28550	0.574294	760.039	0.639848	31411	29	932	223	1162	0.402266	1560.94	0.843478	H29_22_mousoutiku_4__predicted.png	815102500
9	10	121.867	602.827	26723	0.57993	757.754	0.665745	29071	38	480	218	703	0.230841	2008.61	0.807175	H29_22_mousoutiku_4__predicted.png	714118729
10	11	149.857	819.101	25110	0.441616	717.37	0.706806	27720	58	712	244	903	0.313659	1792.33	0.973822	H29_22_mousoutiku_4__predicted.png	630512100
11	12	143.646	140.846	12660	0.851538	452.191	0.795426	12811	98	59	190	232	0.0539345	2470.59	0.531792	H29_22_mousoutiku_4__predicted.png	160275600
12	13	186.252	373.228	24783	0.790914	716.139	0.673341	26515	107	246	261	485	0.142921	2238.21	0.644351	H29_22_mousoutiku_4__predicted.png	614197089
13	14	282.779	2287.71	36846	0.566872	1076.19	0.571575	44126	145	2168	417	2405	0.876034	323.728	1.14768	H29_22_mousoutiku_4__predicted.png	1357627716
14	15	250.179	163.833	18577	0.896496	671.612	0.71472	20448	196	52	310	280	0.0627369	2447.6	0.5	H29_22_mousoutiku_4__predicted.png	345104929
15	16	316.148	1221.86	29374	0.709706	804.566	0.624979	32887	226	1089	414	1339	0.467889	1389.57	0.752	H29_22_mousoutiku_4__predicted.png	862831876
16	17	326.051	516.041	24377	0.805323	723.696	0.658838	26038	258	388	406	638	0.197608	2095.39	0.592	H29_22_mousoutiku_4__predicted.png	594238129
17	18	437.627	2611.43	36132	0.793025	1048.31	0.569546	44355	285	2505	590	2713	1	0	1.46635	H29_22_mousoutiku_4__predicted.png	1305521424
18	19	405.889	1766.76	31019	0.225329	995.762	0.586415	36870	291	1652	523	1880	0.676546	844.678	1.01754	H29_22_mousoutiku_4__predicted.png	962178361
19	20	340.909	93.7477	8770	0.472191	356.735	0.783946	8892	294	42	393	155	0.0358989	2517.69	0.876106	H29_22_mousoutiku_4__predicted.png	76912900
20	21	372.288	284.009	24447	0.813452	741.553	0.644292	26776	294	152	447	400	0.108756	2327.43	0.616935	H29_22_mousoutiku_4__predicted.png	597655809
21	22	410.351	1476.28	32180	0.633503	924.164	0.643343	37045	306	1346	511	1590	0.565315	1135.15	0.840164	H29_22_mousoutiku_4__predicted.png	1035552400
22	23	407.055	942.413	30146	0.650295	796.95	0.640859	32752	311	816	503	1061	0.36088	1669.02	0.783673	H29_22_mousoutiku_4__predicted.png	908781316
23	24	431.235	682.114	24960	0.720789	709.47	0.691547	26991	348	554	507	781	0.261203	1929.32	0.700441	H29_22_mousoutiku_4__predicted.png	623001600
24	25	453.096	136.298	13651	0.865283	523.588	0.717266	14582	402	43	506	226	0.0521926	2475.14	0.568306	H29_22_mousoutiku_4__predicted.png	186349801
25	26	536.188	2020.9	36786	0.382956	1063.03	0.56377	45157	410	1892	660	2153	0.773864	590.539	0.957854	H29_22_mousoutiku_4__predicted.png	1353209796
26	27	511.887	381.044	28413	0.856155	808.122	0.657526	30853	437	232	593	509	0.145914	2230.39	0.563177	H29_22_mousoutiku_4__predicted.png	807298569
27	28	523.834	82.915	4284	0.678321	255.48	0.754757	4369	493	46	559	132	0.0317508	2528.52	0.767442	H29_22_mousoutiku_4__predicted.png	18352656
28	29	585.266	1108.57	27363	0.635792	762.867	0.638249	30115	498	984	682	1217	0.424508	1502.86	0.7897	H29_22_mousoutiku_4__predicted.png	748733769
29	30	588.918	175.892	18253	0.88861	667.955	0.678248	19852	526	60	642	292	0.0673546	2435.54	0.5	H29_22_mousoutiku_4__predicted.png	333172009
30	31	608.909	599.728	26650	0.735859	759.754	0.668724	29217	530	468	694	711	0.229655	2011.71	0.674897	H29_22_mousoutiku_4__predicted.png	710222500
31	32	634.971	835.267	26706	0.578975	723.269	0.693662	28625	546	717	721	937	0.31985	1776.17	0.795455	H29_22_mousoutiku_4__predicted.png	713210436
32	33	700.762	2321.07	38905	0.477191	1108.39	0.557554	47229	563	2194	841	2445	0.888809	290.369	1.10757	H29_22_mousoutiku_4__predicted.png	1513599025
33	34	670.571	1337.62	29169	0.482728	780.968	0.656649	32385	572	1217	773	1438	0.512218	1273.81	0.909502	H29_22_mousoutiku_4__predicted.png	850830561
34	35	690.252	1609.22	31487	0.581902	946.85	0.610852	37253	587	1486	800	1728	0.616222	1002.21	0.880165	H29_22_mousoutiku_4__predicted.png	991431169
35	36	699.456	340.459	26512	0.839537	771.938	0.669867	28797	626	209	780	466	0.130372	2270.98	0.599222	H29_22_mousoutiku_4__predicted.png	702886144
36	37	697.212	127.731	11244	0.648244	402.25	0.841491	11378	646	63	748	194	0.0489121	2483.7	0.778626	H29_22_mousoutiku_4__predicted.png	126427536
37	38	884.354	2567.81	37215	0.735741	1095.02	0.555034	45303	732	2455	1030	2680	0.983294	43.6265	1.32444	H29_22_mousoutiku_4__predicted.png	1384956225
38	39	848.623	1855.8	34773	0.52215	1063.76	0.571098	42137	737	1725	973	1983	0.710643	755.636	0.914729	H29_22_mousoutiku_4__predicted.png	1209161529
39	40	815.687	515.018	27237	0.786031	773.737	0.620136	29638	738	372	905	635	0.197217	2096.42	0.634981	H29_22_mousoutiku_4__predicted.png	741854169
40	41	830.407	996.889	31919	0.612881	826.365	0.646134	34770	738	871	938	1118	0.38174	1614.55	0.809717	H29_22_mousoutiku_4__predicted.png	1018822561
41	42	804.842	180.588	17792	0.915496	661.571	0.723487	19534	754	64	860	296	0.069153	2430.85	0.456897	H29_22_mousoutiku_4__predicted.png	316555264
42	43	879.283	736.729	30744	0.566809	793.21	0.687878	32908	782	609	973	843	0.282116	1874.71	0.816239	H29_22_mousoutiku_4__predicted.png	945193536
43	44	934.834	1207.92	30227	0.634478	802.323	0.649205	33294	840	1078	1034	1318	0.462551	1403.51	0.808333	H29_22_mousoutiku_4__predicted.png	913671529
44	45	920.146	303.282	23958	0.854288	747.98	0.620818	26383	847	167	996	426	0.116136	2308.15	0.57529	H29_22_mousoutiku_4__predicted.png	573985764
45	46	898.117	112.822	8700	0.566734	355.078	0.794956	8820	853	60	949	174	0.0432031	2498.61	0.842105	H29_22_mousoutiku_4__predicted.png	75690000
46	47	982.329	2147.8	36589	0.331487	1089.9	0.556301	44584	858	2017	1110	2278	0.82246	463.633	0.965517	H29_22_mousoutiku_4__predicted.png	1338754921
47	48	998.057	1502.85	29029	0.561417	784.181	0.629956	32494	898	1384	1101	1611	0.575487	1108.59	0.894273	H29_22_mousoutiku_4__predicted.png	842682841

## Sheet: H29_22_mousoutiku_2_predicted.p
	label	centroid-0	centroid-1	area	eccentricity	perimeter	extent	convex_area	bbox-0	bbox-1	bbox-2	bbox-3	centroid-1_relative	centroid-1_pith	aspect	sectionName	area2
7	8	122.55	467.438	26840	0.753109	754.524	0.649344	29065	40	334	206	583	0.179252	2140.28	0.666667	H29_22_mousoutiku_2_predicted.png	720385600
8	9	155.145	944.525	28304	0.745405	799.151	0.624564	31625	68	814	250	1063	0.362203	1663.2	0.730924	H29_22_mousoutiku_2_predicted.png	801116416
9	10	214.014	2564.54	32875	0.337113	974.021	0.574236	39003	92	2448	342	2677	0.98344	43.1845	1.0917	H29_22_mousoutiku_2_predicted.png	1080765625
10	11	179.257	101.839	7990	0.735882	349.765	0.783333	8132	137	47	222	167	0.039053	2505.88	0.708333	H29_22_mousoutiku_2_predicted.png	63840100
11	12	230.543	290.805	24220	0.782717	732.808	0.652338	26275	152	168	308	406	0.111517	2316.92	0.655462	H29_22_mousoutiku_2_predicted.png	586608400
12	13	260.787	634.831	27163	0.772068	760.08	0.645493	29302	181	508	350	757	0.243443	1972.89	0.678715	H29_22_mousoutiku_2_predicted.png	737828569
13	14	330.93	1978.75	33532	0.31609	1041.32	0.577421	40500	215	1861	453	2105	0.758805	628.97	0.97541	H29_22_mousoutiku_2_predicted.png	1124395024
14	15	325.929	1388.88	33735	0.59208	969.72	0.606461	39204	217	1255	436	1509	0.532604	1218.84	0.862205	H29_22_mousoutiku_2_predicted.png	1138050225
15	16	275.415	112.012	11010	0.712023	407.706	0.794372	11221	225	46	324	186	0.0429541	2495.71	0.707143	H29_22_mousoutiku_2_predicted.png	121220100
16	17	322.309	1090.9	29938	0.561648	777.654	0.662345	32788	227	964	427	1190	0.418336	1516.82	0.884956	H29_22_mousoutiku_2_predicted.png	896283844
17	18	405.364	1696.64	32777	0.44716	1005.62	0.602386	38645	282	1577	526	1800	0.650623	911.078	1.09417	H29_22_mousoutiku_2_predicted.png	1074331729
18	19	365.674	401.83	24184	0.771897	717.11	0.668214	25892	287	281	443	513	0.154092	2205.89	0.672414	H29_22_mousoutiku_2_predicted.png	584865856
19	20	396.498	781.577	29161	0.665788	784.264	0.62246	31817	304	651	496	895	0.299717	1826.14	0.786885	H29_22_mousoutiku_2_predicted.png	850363921
20	21	385.266	160.028	20645	0.856141	675.529	0.759622	22501	322	49	449	263	0.0613669	2447.69	0.593458	H29_22_mousoutiku_2_predicted.png	426216025
21	22	537.665	2407.87	38033	0.62624	1092.63	0.54381	46299	394	2289	683	2531	0.923364	199.845	1.19421	H29_22_mousoutiku_2_predicted.png	1446509089
22	23	512.479	527.823	27953	0.751787	768.08	0.64748	30327	426	396	598	647	0.202408	2079.9	0.685259	H29_22_mousoutiku_2_predicted.png	781370209
23	24	487.604	90.5551	9548	0.698161	386.676	0.701646	9715	441	37	549	163	0.0347258	2517.16	0.857143	H29_22_mousoutiku_2_predicted.png	91164304
24	25	526.338	246.89	25908	0.863972	793.838	0.644478	28285	447	93	597	361	0.0946766	2360.83	0.559701	H29_22_mousoutiku_2_predicted.png	671224464
25	26	591.572	2116.31	34439	0.532232	1047.03	0.561737	41939	459	1994	721	2228	0.811554	491.414	1.11966	H29_22_mousoutiku_2_predicted.png	1186044721
26	27	565.249	960.737	33528	0.689365	845.294	0.659662	36660	470	822	667	1080	0.36842	1646.98	0.763566	H29_22_mousoutiku_2_predicted.png	1124126784
27	28	568.788	1297.39	32363	0.726554	847.921	0.603787	36015	472	1163	672	1431	0.497519	1310.33	0.746269	H29_22_mousoutiku_2_predicted.png	1047363769
28	29	667.69	679.771	26614	0.752749	744.281	0.648063	28907	583	548	752	791	0.260676	1927.95	0.695473	H29_22_mousoutiku_2_predicted.png	708304996
29	30	642.171	144.086	16351	0.835213	600.115	0.735538	17614	589	45	703	240	0.0552536	2463.63	0.584615	H29_22_mousoutiku_2_predicted.png	267355201
30	31	679.537	358.792	26658	0.81494	766.423	0.668489	28539	601	226	758	480	0.137588	2248.93	0.61811	H29_22_mousoutiku_2_predicted.png	710648964
31	32	739.059	1520.46	33664	0.518357	1039.22	0.576488	40312	624	1389	853	1644	0.583062	1087.26	0.898039	H29_22_mousoutiku_2_predicted.png	1133264896
32	33	793.106	2607.72	31932	0.672877	973.235	0.542047	38784	653	2496	927	2711	1	0	1.27442	H29_22_mousoutiku_2_predicted.png	1019652624
33	34	791.759	1874.56	33930	0.29981	1009.03	0.574617	40364	673	1750	915	1994	0.71885	733.161	0.991803	H29_22_mousoutiku_2_predicted.png	1151244900
34	35	776.674	1052.8	33628	0.81481	863.696	0.681418	37081	691	900	866	1182	0.403726	1554.92	0.620567	H29_22_mousoutiku_2_predicted.png	1130842384
35	36	735.414	101.64	8510	0.794216	372.836	0.746688	8661	696	45	783	176	0.0389764	2506.08	0.664122	H29_22_mousoutiku_2_predicted.png	72420100
36	37	819.686	499.328	23823	0.73255	706.767	0.63359	25593	741	372	901	607	0.191481	2108.39	0.680851	H29_22_mousoutiku_2_predicted.png	567535329
37	38	809.688	190.451	21686	0.90196	721.169	0.682981	23754	742	56	868	308	0.0730337	2417.27	0.5	H29_22_mousoutiku_2_predicted.png	470282596
38	39	907.943	2245.79	34584	0.279505	1054.69	0.542443	42514	781	2115	1034	2367	0.861207	361.932	1.00397	H29_22_mousoutiku_2_predicted.png	1196053056
39	40	895.169	724.863	29394	0.704238	778.039	0.66759	31929	807	597	992	835	0.277968	1882.86	0.777311	H29_22_mousoutiku_2_predicted.png	864007236
40	41	932.724	1292.12	31697	0.674508	829.352	0.629571	35781	836	1162	1035	1415	0.495497	1315.6	0.786561	H29_22_mousoutiku_2_predicted.png	1004699809
41	42	934.382	322.586	24578	0.792018	734.909	0.642797	26619	857	199	1015	441	0.123704	2285.13	0.652893	H29_22_mousoutiku_2_predicted.png	604078084
42	43	916.294	116.959	11076	0.720701	403.865	0.882198	11215	870	51	963	186	0.0448512	2490.76	0.688889	H29_22_mousoutiku_2_predicted.png	122677776
43	44	989.806	955.874	28191	0.697526	761.654	0.66083	30891	902	830	1082	1067	0.366555	1651.85	0.759494	H29_22_mousoutiku_2_predicted.png	794732481

## Sheet: H29_22_mousoutiku_1_predicted.p
	label	centroid-0	centroid-1	area	eccentricity	perimeter	extent	convex_area	bbox-0	bbox-1	bbox-2	bbox-3	centroid-1_relative	centroid-1_pith	aspect	sectionName	area2
8	9	115.399	448.654	27765	0.779127	761.252	0.66238	29681	29	309	196	560	0.164894	2272.21	0.665339	H29_22_mousoutiku_1_predicted.png	770895225
9	10	152.488	1209.56	36934	0.749673	937.619	0.629092	41506	47	1065	253	1350	0.444552	1511.3	0.722807	H29_22_mousoutiku_1_predicted.png	1364120356
10	11	169.357	897.521	30461	0.625531	786.968	0.679326	32956	76	766	266	1002	0.329867	1823.34	0.805085	H29_22_mousoutiku_1_predicted.png	927872521
11	12	170.129	180.975	24643	0.880284	854.08	0.687047	29467	93	63	240	307	0.0665138	2539.88	0.602459	H29_22_mousoutiku_1_predicted.png	607277449
12	13	239.068	1948.91	37458	0.458558	1081.56	0.626598	44842	110	1823	354	2068	0.716283	771.953	0.995918	H29_22_mousoutiku_1_predicted.png	1403101764
13	14	271.432	2303.1	42267	0.448505	1146.57	0.595226	50905	145	2168	415	2431	0.846461	417.759	1.02662	H29_22_mousoutiku_1_predicted.png	1786499289
14	15	294.713	1650.4	33229	0.477999	1030.43	0.575394	39278	178	1520	409	1770	0.606571	1070.46	0.924	H29_22_mousoutiku_1_predicted.png	1104166441
15	16	312.852	2720.86	26474	0.72182	889.11	0.565998	31977	178	2627	435	2809	1	0	1.41209	H29_22_mousoutiku_1_predicted.png	700872676
16	17	264.896	618.683	28223	0.711731	746.968	0.68086	30003	181	496	353	737	0.227385	2102.18	0.713693	H29_22_mousoutiku_1_predicted.png	796537729
17	18	281.267	369.405	25486	0.71468	731.897	0.663525	27783	197	244	364	474	0.135768	2351.45	0.726087	H29_22_mousoutiku_1_predicted.png	649536196
18	19	284.114	143.756	13817	0.822638	466.291	0.816173	14067	234	60	333	231	0.0528348	2577.1	0.578947	H29_22_mousoutiku_1_predicted.png	190909489
19	20	398.241	1333.18	33055	0.650171	822.08	0.643607	36293	298	1201	501	1454	0.489985	1387.68	0.802372	H29_22_mousoutiku_1_predicted.png	1092633025
20	21	422.274	1035.36	33009	0.49548	840.808	0.681469	35733	321	912	528	1146	0.380526	1685.5	0.884615	H29_22_mousoutiku_1_predicted.png	1089594081
21	22	397.449	189.276	25819	0.894693	774.867	0.735333	28363	332	60	465	324	0.0695647	2531.58	0.503788	H29_22_mousoutiku_1_predicted.png	666620761
22	23	442.752	760.844	30540	0.670866	804.926	0.686771	33375	348	626	531	869	0.279634	1960.02	0.753086	H29_22_mousoutiku_1_predicted.png	932691600
23	24	446.031	472.714	28613	0.751467	749.512	0.697878	30638	367	333	531	583	0.173737	2248.15	0.656	H29_22_mousoutiku_1_predicted.png	818703769
24	25	570.795	1781.22	36531	0.502377	1109.02	0.56402	44216	452	1646	691	1917	0.654652	939.642	0.881919	H29_22_mousoutiku_1_predicted.png	1334513961
25	26	513.586	121.086	11775	0.670488	444.191	0.769558	12260	463	51	570	194	0.0445029	2599.77	0.748252	H29_22_mousoutiku_1_predicted.png	138650625
26	27	597.493	2540.86	36785	0.568118	1020.61	0.578299	44255	463	2419	736	2652	0.933843	180.003	1.17167	H29_22_mousoutiku_1_predicted.png	1353136225
27	28	543.619	296.099	22995	0.804878	734.566	0.649283	25032	466	179	618	412	0.108826	2424.76	0.652361	H29_22_mousoutiku_1_predicted.png	528770025
28	29	655.856	2140.31	38774	0.522139	1119.84	0.574608	46381	533	2004	782	2275	0.78663	580.55	0.918819	H29_22_mousoutiku_1_predicted.png	1503423076
29	30	621.582	679.662	27466	0.7307	779.637	0.654108	29583	540	556	710	803	0.249797	2041.2	0.688259	H29_22_mousoutiku_1_predicted.png	754381156
30	31	664.162	1462.62	35461	0.632387	894.063	0.618499	39998	551	1325	769	1588	0.537559	1258.24	0.828897	H29_22_mousoutiku_1_predicted.png	1257482521
31	32	604.187	101.035	6514	0.783202	321.38	0.779	6623	568	51	642	164	0.0371334	2619.82	0.654867	H29_22_mousoutiku_1_predicted.png	42432196
32	33	672.153	1150.44	34121	0.616945	854.08	0.671726	37631	570	1015	774	1264	0.422821	1570.42	0.819277	H29_22_mousoutiku_1_predicted.png	1164242641
33	34	665.05	435.865	27509	0.735384	758.039	0.651687	29488	577	299	750	543	0.160194	2284.99	0.709016	H29_22_mousoutiku_1_predicted.png	756745081
34	35	677.114	178.522	18701	0.864002	635.571	0.676959	20388	613	60	738	281	0.0656122	2542.34	0.565611	H29_22_mousoutiku_1_predicted.png	349727401
35	36	727.025	874.943	29653	0.61666	774.281	0.672678	32062	634	746	820	983	0.321568	1845.92	0.78481	H29_22_mousoutiku_1_predicted.png	879300409
36	37	772.21	107.929	9169	0.540205	366.735	0.783675	9281	726	56	826	173	0.0396674	2612.93	0.854701	H29_22_mousoutiku_1_predicted.png	84070561
37	38	801.3	297.978	25781	0.83538	775.394	0.636536	27914	726	161	880	424	0.109516	2422.88	0.585551	H29_22_mousoutiku_1_predicted.png	664659961
38	39	823.362	613.344	29429	0.810843	797.98	0.658146	31659	742	472	907	743	0.225423	2107.52	0.608856	H29_22_mousoutiku_1_predicted.png	866066041
39	40	922.881	2718.2	34445	0.751465	1006.69	0.548575	41464	771	2613	1070	2823	0.999023	2.65715	1.42381	H29_22_mousoutiku_1_predicted.png	1186458025
40	41	904.708	2357.29	35457	0.368566	1060.73	0.568048	42167	775	2234	1034	2475	0.866377	363.57	1.07469	H29_22_mousoutiku_1_predicted.png	1257198849
41	42	909.091	1898.56	33894	0.531182	1039.52	0.566515	40916	794	1771	1025	2030	0.69778	822.298	0.891892	H29_22_mousoutiku_1_predicted.png	1148803236
42	43	914.858	1094.35	34658	0.671182	857.879	0.639706	38113	819	960	1025	1223	0.402207	1626.51	0.78327	H29_22_mousoutiku_1_predicted.png	1201176964
43	44	885.838	154.832	14716	0.879861	549.487	0.715063	15497	833	63	938	259	0.0569056	2566.03	0.535714	H29_22_mousoutiku_1_predicted.png	216560656
44	45	935.828	420.505	25472	0.803079	756.909	0.659982	27485	858	288	1013	537	0.154549	2300.35	0.62249	H29_22_mousoutiku_1_predicted.png	648822784
45	46	997.499	1621.97	34624	0.431997	1005.96	0.614053	40492	877	1501	1110	1743	0.596125	1098.89	0.96281	H29_22_mousoutiku_1_predicted.png	1198821376
46	47	978.5	790.699	33419	0.673628	855.193	0.65412	36305	883	651	1078	913	0.290606	1930.16	0.744275	H29_22_mousoutiku_1_predicted.png	1116829561
48	49	961.434	104.615	4687	0.726881	275.037	0.707579	4775	931	63	1000	159	0.0384494	2616.24	0.71875	H29_22_mousoutiku_1_predicted.png	21967969

## Sheet: H29_12_mousoutiku_3_predicted.p
	label	centroid-0	centroid-1	area	eccentricity	perimeter	extent	convex_area	bbox-0	bbox-1	bbox-2	bbox-3	centroid-1_relative	centroid-1_pith	aspect	sectionName	area2
12	13	124.377	1025.53	30297	0.859486	824.08	0.661218	33131	44	871	202	1161	0.264127	2857.18	0.544828	H29_12_mousoutiku_3_predicted.png	917908209
13	14	159.208	362.361	17099	0.875491	615.227	0.636124	18623	98	244	218	468	0.0933267	3520.35	0.535714	H29_12_mousoutiku_3_predicted.png	292375801
14	15	207.958	1394.54	35590	0.874279	911.051	0.656884	39972	122	1221	294	1536	0.359168	2488.17	0.546032	H29_12_mousoutiku_3_predicted.png	1266648100
15	16	212.848	1784.35	36344	0.828098	912.992	0.645026	41036	122	1632	313	1927	0.459563	2098.36	0.647458	H29_12_mousoutiku_3_predicted.png	1320886336
16	17	168.536	139.972	7395	0.817442	340.25	0.772243	7519	133	79	209	205	0.03605	3742.74	0.603175	H29_12_mousoutiku_3_predicted.png	54686025
17	18	214.581	691.203	24579	0.892585	767.11	0.652447	27002	150	548	286	825	0.178021	3191.51	0.490975	H29_12_mousoutiku_3_predicted.png	604127241
18	19	245.062	2641.03	34880	0.875071	1071.08	0.597219	42583	152	2485	338	2799	0.680203	1241.68	0.592357	H29_12_mousoutiku_3_predicted.png	1216614400
19	20	255.948	244.773	14501	0.847391	551.144	0.67434	15598	202	141	314	333	0.0630419	3637.94	0.583333	H29_12_mousoutiku_3_predicted.png	210279001
20	21	244.772	86.9792	4033	0.25924	238.995	0.800675	4106	209	55	282	124	0.0224017	3795.73	1.05797	H29_12_mousoutiku_3_predicted.png	16265089
21	22	360.559	3882.71	32795	0.407632	1005.86	0.548146	40320	233	3773	492	4004	1	0	1.12121	H29_12_mousoutiku_3_predicted.png	1075512025
22	23	301.485	485.079	19601	0.871294	671.855	0.64613	21416	238	364	366	601	0.124933	3397.63	0.540084	H29_12_mousoutiku_3_predicted.png	384199201
23	24	358.059	2104.64	38092	0.814047	1003.66	0.62031	43783	255	1945	457	2249	0.542053	1778.08	0.664474	H29_12_mousoutiku_3_predicted.png	1451000464
24	25	359.889	901.464	29335	0.854941	809.796	0.672698	32676	282	749	440	1025	0.232174	2981.25	0.572464	H29_12_mousoutiku_3_predicted.png	860542225
25	26	328.835	130.178	8399	0.822497	375.362	0.756871	8739	286	63	367	200	0.0335276	3752.53	0.591241	H29_12_mousoutiku_3_predicted.png	70543201
26	27	380.792	1245.34	33216	0.891973	880.365	0.65717	36539	300	1085	462	1397	0.320741	2637.37	0.519231	H29_12_mousoutiku_3_predicted.png	1103302656
27	28	402.718	314.374	18410	0.871463	639.713	0.679236	20076	341	196	462	420	0.0809676	3568.34	0.540179	H29_12_mousoutiku_3_predicted.png	338928100
28	29	444.948	626.895	25598	0.889017	769.21	0.657708	27916	374	481	514	759	0.161458	3255.82	0.503597	H29_12_mousoutiku_3_predicted.png	655257604
29	30	422.175	113.383	7020	0.696438	320.836	0.775948	7121	383	62	466	171	0.0292021	3769.33	0.761468	H29_12_mousoutiku_3_predicted.png	49280400
30	31	495.647	2716.77	34879	0.85796	1053.86	0.584855	42777	405	2563	598	2872	0.699709	1165.94	0.624595	H29_12_mousoutiku_3_predicted.png	1216544641
31	32	519.225	1576.12	37290	0.832848	915.092	0.658974	41716	427	1417	615	1718	0.405931	2306.6	0.624585	H29_12_mousoutiku_3_predicted.png	1390544100
32	33	503.628	199.367	13755	0.886714	553.286	0.681075	14864	452	96	554	294	0.0513473	3683.35	0.515152	H29_12_mousoutiku_3_predicted.png	189200025
33	34	583.621	3200.14	35318	0.634235	1015.09	0.577998	42957	471	3063	699	3331	0.824202	682.574	0.850746	H29_12_mousoutiku_3_predicted.png	1247361124
34	35	549.022	435.286	17612	0.832071	610.257	0.653167	18993	486	323	612	537	0.112109	3447.43	0.588785	H29_12_mousoutiku_3_predicted.png	310182544
35	36	509.442	75.0743	565	0.719087	87.9411	0.818841	574	495	64	525	87	0.0193355	3807.64	1.30435	H29_12_mousoutiku_3_predicted.png	319225
36	37	633.821	3615.86	36323	0.580394	1072.59	0.543066	44838	513	3478	758	3751	0.931272	266.85	0.897436	H29_12_mousoutiku_3_predicted.png	1319360329
37	38	596.805	797.077	28376	0.869207	791.068	0.67533	30946	525	644	674	926	0.205289	3085.64	0.528369	H29_12_mousoutiku_3_predicted.png	805197376
38	39	599.729	1183.88	33802	0.908448	889.595	0.693759	37138	528	1010	677	1337	0.30491	2698.83	0.455657	H29_12_mousoutiku_3_predicted.png	1142575204
39	40	634.913	2355.94	37341	0.817253	1083.26	0.602216	44245	531	2201	737	2502	0.606776	1526.77	0.684385	H29_12_mousoutiku_3_predicted.png	1394350281
40	41	587.715	115.977	7251	0.525619	319.907	0.783384	7325	546	68	635	172	0.0298701	3766.74	0.855769	H29_12_mousoutiku_3_predicted.png	52577001
41	42	650.885	1904.25	38013	0.828448	928.891	0.64789	42569	553	1748	746	2052	0.490442	1978.47	0.634868	H29_12_mousoutiku_3_predicted.png	1444988169
42	43	626.395	274.146	15050	0.859799	562.943	0.694509	16210	571	171	681	368	0.0706069	3608.57	0.558376	H29_12_mousoutiku_3_predicted.png	226502500
43	44	691.976	531.585	21163	0.858164	690.482	0.645115	23154	626	404	761	647	0.136911	3351.13	0.555556	H29_12_mousoutiku_3_predicted.png	447872569
44	45	709.245	148.545	10627	0.854404	450.375	0.755725	11289	666	70	755	228	0.0382579	3734.17	0.563291	H29_12_mousoutiku_3_predicted.png	112933129
45	46	761.654	1003.98	30036	0.878142	842.181	0.656697	33061	684	853	838	1150	0.258576	2878.74	0.518519	H29_12_mousoutiku_3_predicted.png	902161296
46	47	808.55	2876.93	36200	0.780609	1065.18	0.564813	44395	703	2730	921	3024	0.740958	1005.79	0.741497	H29_12_mousoutiku_3_predicted.png	1310440000
47	48	789.933	1450.55	34626	0.876044	919.921	0.631078	39525	706	1290	878	1609	0.373592	2432.16	0.539185	H29_12_mousoutiku_3_predicted.png	1198959876
48	49	775.584	333.331	17803	0.848382	626.884	0.663301	19118	714	216	836	436	0.0858501	3549.38	0.554545	H29_12_mousoutiku_3_predicted.png	316946809
49	50	829.393	692.604	23907	0.877022	740.056	0.651488	26450	760	551	899	815	0.178381	3190.11	0.526515	H29_12_mousoutiku_3_predicted.png	571544649
50	51	793.237	117.039	6033	0.788667	307.522	0.769515	6133	761	67	831	179	0.0301436	3765.67	0.625	H29_12_mousoutiku_3_predicted.png	36397089
51	52	920.055	3880.39	32021	0.719828	965.335	0.570784	38164	782	3776	1057	3980	0.999401	2.32383	1.34804	H29_12_mousoutiku_3_predicted.png	1025344441
52	53	903.783	3441.16	35845	0.568289	1057.22	0.558099	43866	785	3308	1022	3579	0.886276	441.557	0.874539	H29_12_mousoutiku_3_predicted.png	1284864025
53	54	900.712	2135.84	36482	0.849969	1021.76	0.587169	43109	806	1970	1002	2287	0.550089	1746.88	0.618297	H29_12_mousoutiku_3_predicted.png	1330936324
54	55	865.452	211.367	13847	0.880471	561.044	0.6561	14934	811	105	916	306	0.0544381	3671.35	0.522388	H29_12_mousoutiku_3_predicted.png	191739409
55	56	911.494	466.014	20090	0.855732	671.713	0.650414	21896	845	343	977	577	0.120023	3416.7	0.564103	H29_12_mousoutiku_3_predicted.png	403608100
56	57	949.006	1156.84	34177	0.900609	896.95	0.65323	37665	869	987	1029	1314	0.297946	2725.87	0.489297	H29_12_mousoutiku_3_predicted.png	1168067329
57	58	919.481	109.425	4951	0.767386	277.522	0.71176	5075	880	67	954	161	0.0281826	3773.29	0.787234	H29_12_mousoutiku_3_predicted.png	24512401
58	59	976.127	1699.53	34810	0.843946	890.365	0.653341	38831	885	1542	1065	1838	0.437717	2183.18	0.608108	H29_12_mousoutiku_3_predicted.png	1211736100
60	61	988.179	277.753	15779	0.890462	591.671	0.699052	17203	935	168	1043	377	0.0715358	3604.96	0.516746	H29_12_mousoutiku_3_predicted.png	248976841

## Sheet: H29_12_mousoutiku_2_predicted.p
	label	centroid-0	centroid-1	area	eccentricity	perimeter	extent	convex_area	bbox-0	bbox-1	bbox-2	bbox-3	centroid-1_relative	centroid-1_pith	aspect	sectionName	area2
7	8	136.122	2886.38	34006	0.573233	1005.13	0.550749	41146	24	2753	257	3018	0.811772	669.276	0.879245	H29_12_mousoutiku_2_predicted.png	1156408036
9	10	121.326	1036.29	33245	0.820827	851.637	0.672758	36229	33	885	207	1169	0.291447	2519.37	0.612676	H29_12_mousoutiku_2_predicted.png	1105230025
10	11	146.913	2503.49	31324	0.59155	979.72	0.570554	37717	38	2375	255	2628	0.704086	1052.17	0.857708	H29_12_mousoutiku_2_predicted.png	981192976
11	12	130.297	1740.89	30457	0.766212	818.323	0.63811	33838	39	1604	224	1862	0.48961	1814.77	0.717054	H29_12_mousoutiku_2_predicted.png	927628849
12	13	131.72	346.68	19547	0.814424	644.098	0.666087	20863	64	231	198	450	0.0975009	3208.98	0.611872	H29_12_mousoutiku_2_predicted.png	382085209
13	14	173.981	147.027	14379	0.85942	553.487	0.790055	15503	126	58	226	240	0.0413501	3408.63	0.549451	H29_12_mousoutiku_2_predicted.png	206755641
14	15	210.685	581.919	24254	0.840942	727.654	0.686674	26094	140	452	283	699	0.16366	2973.74	0.578947	H29_12_mousoutiku_2_predicted.png	588256516
15	16	291.733	1472.34	33062	0.789157	864.607	0.646373	36678	202	1330	388	1605	0.414083	2083.32	0.676364	H29_12_mousoutiku_2_predicted.png	1093095844
16	17	270.456	266.626	17590	0.782886	606.784	0.667958	18724	207	163	340	361	0.0749863	3289.03	0.671717	H29_12_mousoutiku_2_predicted.png	309408100
17	18	298.434	872.447	29166	0.827768	799.938	0.670159	31925	218	732	381	999	0.245369	2683.21	0.610487	H29_12_mousoutiku_2_predicted.png	850655556
18	19	289.855	105.165	8953	0.460146	355.664	0.814724	9054	239	52	338	163	0.0295769	3450.49	0.891892	H29_12_mousoutiku_2_predicted.png	80156209
19	20	366.608	3524.5	29188	0.367366	911.536	0.57502	34681	250	3419	485	3635	0.991239	31.1522	1.08796	H29_12_mousoutiku_2_predicted.png	851939344
20	21	332.966	446.228	21530	0.789885	681.654	0.631842	23172	260	325	405	560	0.125498	3109.43	0.617021	H29_12_mousoutiku_2_predicted.png	463540900
21	22	364.219	1185.42	32120	0.757251	843.051	0.666279	35273	269	1045	453	1307	0.33339	2370.24	0.70229	H29_12_mousoutiku_2_predicted.png	1031694400
22	23	362.085	1929.48	29272	0.684272	787.838	0.642649	32757	271	1799	460	2040	0.542652	1626.17	0.784232	H29_12_mousoutiku_2_predicted.png	856849984
23	24	394.184	2258.65	29057	0.701333	800.909	0.623487	32847	296	2132	487	2376	0.635228	1297	0.782787	H29_12_mousoutiku_2_predicted.png	844309249
24	25	414.59	653.548	24281	0.821505	721.553	0.684666	26096	341	520	484	768	0.183805	2902.11	0.576613	H29_12_mousoutiku_2_predicted.png	589566961
25	26	389.484	158.561	15040	0.905182	592.357	0.730381	16486	343	55	442	263	0.0445939	3397.09	0.475962	H29_12_mousoutiku_2_predicted.png	226201600
26	27	485.787	3082.79	40211	0.649176	1127.4	0.564952	49228	362	2938	610	3225	0.86701	472.865	0.864111	H29_12_mousoutiku_2_predicted.png	1616924521
27	28	455.781	336.475	17863	0.829331	624.399	0.651174	19220	392	224	519	440	0.0946311	3219.18	0.587963	H29_12_mousoutiku_2_predicted.png	319086769
28	29	512.72	2638.9	34449	0.561617	1042.39	0.557644	41729	398	2503	632	2767	0.742169	916.759	0.886364	H29_12_mousoutiku_2_predicted.png	1186733601
29	30	498.891	1642.83	34628	0.830081	985.561	0.622269	39673	407	1487	595	1783	0.462032	1912.83	0.635135	H29_12_mousoutiku_2_predicted.png	1199098384
30	31	524.493	970.768	31962	0.83215	839.879	0.664546	34881	444	817	611	1105	0.273021	2584.89	0.579861	H29_12_mousoutiku_2_predicted.png	1021569444
31	32	486.399	128.446	9450	0.81167	384.877	0.768418	9560	446	60	532	203	0.0361243	3427.21	0.601399	H29_12_mousoutiku_2_predicted.png	89302500
32	33	551.585	514.112	19471	0.810071	650.784	0.643095	21279	485	397	622	618	0.14459	3041.54	0.61991	H29_12_mousoutiku_2_predicted.png	379119841
33	34	570.162	249.714	16092	0.849731	602.5	0.647019	17410	512	140	631	349	0.0702301	3305.94	0.569378	H29_12_mousoutiku_2_predicted.png	258952464
34	35	607.082	1324.42	32758	0.818471	854.122	0.657686	36275	518	1174	694	1457	0.372481	2231.24	0.621908	H29_12_mousoutiku_2_predicted.png	1073086564
35	36	558.063	75.4004	3934	0.515877	235.823	0.796356	4001	525	40	590	116	0.0212058	3480.26	0.855263	H29_12_mousoutiku_2_predicted.png	15476356
36	37	622.609	742.674	25685	0.800098	741.595	0.6524	27618	541	610	696	864	0.208871	2812.98	0.610236	H29_12_mousoutiku_2_predicted.png	659719225
37	38	723.727	3381.33	36700	0.416235	1074.19	0.571117	46136	594	3260	849	3512	0.950973	174.323	1.0119	H29_12_mousoutiku_2_predicted.png	1346890000
38	39	637.175	123.019	8979	0.848381	394.534	0.720048	9354	596	51	682	196	0.034598	3432.64	0.593103	H29_12_mousoutiku_2_predicted.png	80622441
39	40	695.788	2084.07	33039	0.695499	919.477	0.622262	37999	598	1949	803	2208	0.586129	1471.58	0.791506	H29_12_mousoutiku_2_predicted.png	1091575521
40	41	670.891	373.783	19684	0.826939	660.683	0.630453	21402	605	251	739	484	0.105123	3181.87	0.575107	H29_12_mousoutiku_2_predicted.png	387459856
41	42	751.376	2433.95	33693	0.660957	1033.18	0.574887	40901	642	2304	864	2568	0.684528	1121.71	0.840909	H29_12_mousoutiku_2_predicted.png	1135218249
42	43	698.708	64.4514	3177	0.354357	213.48	0.740905	3240	667	36	734	100	0.0181264	3491.2	1.04688	H29_12_mousoutiku_2_predicted.png	10093329
43	44	741.284	179.136	16240	0.884761	615.612	0.653258	17762	682	63	795	283	0.0503805	3376.52	0.513636	H29_12_mousoutiku_2_predicted.png	263737600
44	45	772.607	546.327	25415	0.82913	735.169	0.669697	27448	695	408	845	661	0.15365	3009.33	0.592885	H29_12_mousoutiku_2_predicted.png	645922225
45	46	783.78	1130.77	32010	0.819141	843.536	0.661145	35253	697	989	875	1261	0.31802	2424.88	0.654412	H29_12_mousoutiku_2_predicted.png	1024640100
46	47	813.009	1816.06	34707	0.665796	906.891	0.618002	39918	703	1684	919	1944	0.510753	1739.59	0.830769	H29_12_mousoutiku_2_predicted.png	1204575849
47	48	818.729	835.956	27505	0.783361	770.968	0.664131	30023	737	698	902	949	0.235106	2719.7	0.657371	H29_12_mousoutiku_2_predicted.png	756525025
48	49	832.427	1484.75	35100	0.794075	881.453	0.676379	38974	739	1330	925	1609	0.417574	2070.91	0.666667	H29_12_mousoutiku_2_predicted.png	1232010000
49	50	842.475	304.712	16472	0.796049	577.428	0.662191	17518	781	200	906	399	0.0856979	3250.94	0.628141	H29_12_mousoutiku_2_predicted.png	271326784
50	51	829.346	104.757	8136	0.792348	353.421	0.794531	8250	790	44	870	172	0.029462	3450.9	0.625	H29_12_mousoutiku_2_predicted.png	66194496
51	52	931.974	3083.63	33506	0.407718	1048.43	0.634583	40555	812	2976	1052	3196	0.867246	472.027	1.09091	H29_12_mousoutiku_2_predicted.png	1122652036
52	53	985.466	2796.84	36263	0.535288	1044.97	0.59927	43008	863	2669	1107	2917	0.786589	758.815	0.983871	H29_12_mousoutiku_2_predicted.png	1315005169
53	54	999.735	3555.66	32191	0.479387	953.938	0.599426	38459	867	3443	1110	3664	1	0	1.09955	H29_12_mousoutiku_2_predicted.png	1036260481
54	55	919.378	148.705	13001	0.886987	540.701	0.687556	14084	870	52	969	243	0.0418221	3406.95	0.518325	H29_12_mousoutiku_2_predicted.png	169026001
55	56	953.291	456.282	21611	0.706723	657.085	0.698662	23117	882	343	1030	552	0.128326	3099.37	0.708134	H29_12_mousoutiku_2_predicted.png	467035321
56	57	991.694	691.526	26385	0.784078	754.24	0.68876	28457	910	562	1067	806	0.194486	2864.13	0.643443	H29_12_mousoutiku_2_predicted.png	696168225
60	61	983.713	72.0161	3291	0.601564	223.581	0.735748	3362	951	41	1014	112	0.020254	3483.64	0.887324	H29_12_mousoutiku_2_predicted.png	10830681

## Sheet: H29_12_mousoutiku_1_predicted.p
	label	centroid-0	centroid-1	area	eccentricity	perimeter	extent	convex_area	bbox-0	bbox-1	bbox-2	bbox-3	centroid-1_relative	centroid-1_pith	aspect	sectionName	area2
4	5	103.853	1671.34	33609	0.792063	883.98	0.640757	38190	10	1521	198	1800	0.449645	2045.68	0.673835	H29_12_mousoutiku_1_predicted.png	1129564881
8	9	118.693	2053.06	34930	0.779844	925.737	0.625112	40679	15	1904	216	2182	0.552341	1663.96	0.723022	H29_12_mousoutiku_1_predicted.png	1220104900
9	10	176.536	3717.02	34243	0.571605	1065.22	0.533629	42402	35	3603	314	3833	1	0	1.21304	H29_12_mousoutiku_1_predicted.png	1172583049
10	11	124.255	792.825	29799	0.858297	823.051	0.641833	32644	46	644	205	936	0.213296	2924.2	0.544521	H29_12_mousoutiku_1_predicted.png	887980401
11	12	220.145	2860.49	36674	0.676013	1088.09	0.558578	45492	110	2717	342	3000	0.769566	856.527	0.819788	H29_12_mousoutiku_1_predicted.png	1344982276
12	13	181.241	480.466	20958	0.871036	680.541	0.657155	22678	117	356	251	594	0.129261	3236.55	0.563025	H29_12_mousoutiku_1_predicted.png	439237764
13	14	257.329	3318.24	42022	0.530195	1181.06	0.552231	52517	132	3175	399	3460	0.892714	398.783	0.936842	H29_12_mousoutiku_1_predicted.png	1765848484
14	15	190.865	218.677	20649	0.89686	691.612	0.694084	22968	133	92	258	330	0.0588313	3498.34	0.52521	H29_12_mousoutiku_1_predicted.png	426381201
15	16	243.465	1041.83	34529	0.853157	903.779	0.632457	38464	150	879	329	1184	0.280287	2675.19	0.586885	H29_12_mousoutiku_1_predicted.png	1192251841
16	17	299.853	627.629	24149	0.854595	741.553	0.64303	26414	231	489	376	748	0.168853	3089.39	0.559846	H29_12_mousoutiku_1_predicted.png	583174201
17	18	286.399	134.506	11055	0.681518	401.605	0.785379	11172	237	69	339	207	0.0361865	3582.51	0.73913	H29_12_mousoutiku_1_predicted.png	122213025
18	19	330.32	1415.89	35177	0.842407	897.536	0.641413	39193	241	1253	422	1556	0.380921	2301.13	0.59736	H29_12_mousoutiku_1_predicted.png	1237421329
19	20	335.929	334.265	22447	0.838991	699.512	0.670861	24363	269	206	409	445	0.0899282	3382.76	0.585774	H29_12_mousoutiku_1_predicted.png	503867809
20	21	424.507	2144.45	35712	0.685934	941.578	0.58761	41187	315	1997	536	2272	0.576927	1572.57	0.803636	H29_12_mousoutiku_1_predicted.png	1275346944
21	22	412.973	871.63	32702	0.838241	859.092	0.633453	35803	326	719	501	1014	0.234497	2845.39	0.59322	H29_12_mousoutiku_1_predicted.png	1069420804
22	23	429.955	1767.86	36351	0.79799	900.992	0.627629	40812	330	1609	527	1903	0.475612	1949.16	0.670068	H29_12_mousoutiku_1_predicted.png	1321395201
23	24	453.869	2544.86	36930	0.798826	1077.9	0.587038	45356	350	2392	559	2693	0.68465	1172.16	0.694352	H29_12_mousoutiku_1_predicted.png	1363824900
24	25	414.194	161.3	14856	0.87935	574.843	0.707429	15937	363	65	468	265	0.0433951	3555.72	0.525	H29_12_mousoutiku_1_predicted.png	220700736
25	26	463.36	512.033	25469	0.87195	768.867	0.657859	27577	394	376	539	643	0.137754	3204.99	0.543071	H29_12_mousoutiku_1_predicted.png	648669961
26	27	514.529	1196.05	34154	0.855945	885.436	0.649414	37476	431	1040	604	1344	0.321777	2520.97	0.569079	H29_12_mousoutiku_1_predicted.png	1166495716
27	28	582.518	3681.79	37097	0.403311	1070.25	0.549756	46004	449	3558	720	3807	0.990522	35.2303	1.08835	H29_12_mousoutiku_1_predicted.png	1376187409
28	29	491.341	93.0932	4280	0.533648	247.238	0.795243	4340	457	57	526	135	0.0250451	3623.93	0.884615	H29_12_mousoutiku_1_predicted.png	18318400
29	30	525.898	273.437	20556	0.845792	677.897	0.641213	22646	458	148	595	382	0.0735636	3443.58	0.58547	H29_12_mousoutiku_1_predicted.png	422549136
30	31	601.165	680.24	29649	0.848459	808.323	0.646709	32383	522	530	684	813	0.183007	3036.78	0.572438	H29_12_mousoutiku_1_predicted.png	879063201
31	32	647.906	3059.72	39722	0.697377	1131.36	0.543303	49369	523	2911	770	3207	0.823165	657.299	0.834459	H29_12_mousoutiku_1_predicted.png	1577837284
32	33	588.833	122.965	9853	0.759745	393.948	0.743398	10051	541	60	635	201	0.0330816	3594.06	0.666667	H29_12_mousoutiku_1_predicted.png	97081609
33	34	642.079	1527.12	37676	0.861777	928.607	0.659813	41900	550	1359	729	1678	0.410845	2189.9	0.561129	H29_12_mousoutiku_1_predicted.png	1419480976
34	35	650.985	391.128	22843	0.868017	713.955	0.68738	25048	585	259	719	507	0.105226	3325.89	0.540323	H29_12_mousoutiku_1_predicted.png	521802649
35	36	675.485	978.306	33312	0.870923	871.294	0.661385	36337	597	817	760	1126	0.263196	2738.71	0.527508	H29_12_mousoutiku_1_predicted.png	1109689344
36	37	723.276	1963.18	38281	0.840645	1123.54	0.571443	46211	621	1799	831	2118	0.528159	1753.84	0.658307	H29_12_mousoutiku_1_predicted.png	1465434961
37	38	693.652	157.853	14878	0.859389	568.801	0.751604	16210	639	64	746	249	0.0424677	3559.17	0.578378	H29_12_mousoutiku_1_predicted.png	221354884
38	39	743.178	2542.3	36210	0.809547	1084.39	0.551805	44491	645	2389	856	2700	0.683962	1174.72	0.678457	H29_12_mousoutiku_1_predicted.png	1311164100
39	40	777.255	562.992	24198	0.893941	748.583	0.639956	26598	711	417	848	693	0.151463	3154.03	0.496377	H29_12_mousoutiku_1_predicted.png	585543204
40	41	806.615	1259.39	37187	0.868214	934.992	0.635675	40960	714	1085	894	1410	0.338817	2457.63	0.553846	H29_12_mousoutiku_1_predicted.png	1382872969
41	42	802.913	280.801	19991	0.823762	657.37	0.687496	21682	736	168	870	385	0.0755446	3436.22	0.617512	H29_12_mousoutiku_1_predicted.png	399640081
42	43	874.331	3316.21	36001	0.384617	1060.25	0.545362	44510	748	3181	999	3444	0.89217	400.808	0.954373	H29_12_mousoutiku_1_predicted.png	1296072001
43	44	822.664	107.342	9179	0.469639	359.421	0.827832	9292	766	58	878	157	0.0288785	3609.68	1.13131	H29_12_mousoutiku_1_predicted.png	84254041
44	45	872.305	841.641	29297	0.866617	827.051	0.618132	32192	791	692	955	981	0.226429	2875.38	0.567474	H29_12_mousoutiku_1_predicted.png	858314209
45	46	899.495	1690.41	36381	0.831988	922.548	0.603513	41380	802	1529	999	1835	0.454777	2026.61	0.643791	H29_12_mousoutiku_1_predicted.png	1323577161
46	47	938.638	2255.82	39445	0.811644	1150.61	0.556237	48300	827	2096	1050	2414	0.606889	1461.2	0.701258	H29_12_mousoutiku_1_predicted.png	1555908025
47	48	913.431	441.304	21788	0.882968	707.997	0.63992	23760	850	311	983	567	0.118725	3275.72	0.519531	H29_12_mousoutiku_1_predicted.png	474716944
48	49	983.776	3661.71	33164	0.553421	992.507	0.596582	40479	855	3547	1110	3765	0.985119	55.3136	1.16972	H29_12_mousoutiku_1_predicted.png	1099850896
49	50	996.991	2886.47	39502	0.727727	1126.25	0.5747	48799	877	2737	1110	3032	0.776555	830.55	0.789831	H29_12_mousoutiku_1_predicted.png	1560408004
50	51	938.055	174.119	16726	0.881118	599.529	0.732055	17787	881	72	993	276	0.0468436	3542.9	0.54902	H29_12_mousoutiku_1_predicted.png	279759076

## Sheet: H29_2_mousoutiku_6_predicted.pn
	label	centroid-0	centroid-1	area	eccentricity	perimeter	extent	convex_area	bbox-0	bbox-1	bbox-2	bbox-3	centroid-1_relative	centroid-1_pith	aspect	sectionName	area2
9	10	108.909	5141	36730	0.782573	1104.85	0.555707	47037	10	4995	226	5301	0.914796	478.831	0.705882	H29_2_mousoutiku_6_predicted.png	1349092900
12	13	154.169	2531.46	40033	0.879996	1096.05	0.576114	47513	54	2356	256	2700	0.450452	3088.36	0.587209	H29_2_mousoutiku_6_predicted.png	1602641089
13	14	174.857	1193.95	37174	0.899091	959.477	0.652748	41246	94	1017	264	1352	0.212454	4425.87	0.507463	H29_2_mousoutiku_6_predicted.png	1381906276
14	15	151.452	230.503	12433	0.909907	544.357	0.685996	13713	110	133	202	330	0.041016	5389.32	0.467005	H29_2_mousoutiku_6_predicted.png	154579489
15	16	198.929	767.839	29030	0.888144	846.507	0.619241	32164	115	615	275	908	0.13663	4851.99	0.546075	H29_2_mousoutiku_6_predicted.png	842740900
16	17	276.983	5583.62	33863	0.698751	1013.86	0.552234	41501	138	5469	418	5688	0.993557	36.2085	1.27854	H29_2_mousoutiku_6_predicted.png	1146702769
17	18	249.44	3456.59	40698	0.842233	1185.79	0.555801	50662	144	3289	360	3628	0.61507	2163.24	0.637168	H29_2_mousoutiku_6_predicted.png	1656327204
18	19	255.408	1996.69	38029	0.889473	964.205	0.634758	42406	166	1827	347	2158	0.355293	3623.14	0.546828	H29_2_mousoutiku_6_predicted.png	1446204841
19	20	299.756	4533.29	38706	0.739725	1125.22	0.554829	48559	177	4385	408	4687	0.806661	1086.53	0.764901	H29_2_mousoutiku_6_predicted.png	1498154436
20	21	244.013	404.277	24118	0.903607	767.654	0.672185	26267	178	261	308	537	0.0719375	5215.55	0.471014	H29_2_mousoutiku_6_predicted.png	581677924
21	22	272.867	162.648	9166	0.805445	422.576	0.724642	9849	228	90	319	229	0.0289419	5457.18	0.654676	H29_2_mousoutiku_6_predicted.png	84015556
22	23	328.669	2920.83	35865	0.880793	939.82	0.618245	41449	234	2760	417	3077	0.519737	2698.99	0.577287	H29_2_mousoutiku_6_predicted.png	1286298225
23	24	355.042	1487.79	40430	0.925253	1039.12	0.624209	44818	272	1293	442	1674	0.26474	4132.03	0.446194	H29_2_mousoutiku_6_predicted.png	1634584900
24	25	398.98	3909.08	37199	0.747543	1086.49	0.548076	45906	290	3757	514	4060	0.695588	1710.74	0.739274	H29_2_mousoutiku_6_predicted.png	1383765601
25	26	383.546	975.995	31078	0.924862	904.164	0.638716	34052	310	806	457	1137	0.17367	4643.83	0.444109	H29_2_mousoutiku_6_predicted.png	965842084
26	27	382.092	599.347	25174	0.891447	789.009	0.665838	27552	314	456	453	728	0.106649	5020.48	0.511029	H29_2_mousoutiku_6_predicted.png	633730276
27	28	357.254	92.5993	4307	0.472106	248.451	0.747743	4369	322	56	394	136	0.0164772	5527.23	0.9	H29_2_mousoutiku_6_predicted.png	18550249
28	29	443.187	4868.16	36880	0.76718	1088.97	0.544017	45710	325	4715	548	5019	0.866247	751.668	0.733553	H29_2_mousoutiku_6_predicted.png	1360134400
29	30	384.343	297.966	17132	0.869981	628.5	0.696649	18760	326	185	442	397	0.0530206	5321.86	0.54717	H29_2_mousoutiku_6_predicted.png	293505424
30	31	470.216	2415.78	40119	0.882013	1003.48	0.616381	45723	378	2238	570	2577	0.429867	3204.05	0.566372	H29_2_mousoutiku_6_predicted.png	1609534161
31	32	455.302	144.846	8825	0.75335	369.948	0.748516	9107	409	80	499	211	0.025774	5474.98	0.687023	H29_2_mousoutiku_6_predicted.png	77880625
32	33	591.818	5343	41334	0.5962	1211.64	0.503729	53773	460	5191	723	5503	0.950741	276.829	0.842949	H29_2_mousoutiku_6_predicted.png	1708499556
33	34	551.467	1745.24	41942	0.92977	1054.87	0.640825	46723	465	1543	635	1928	0.31055	3874.59	0.441558	H29_2_mousoutiku_6_predicted.png	1759131364
34	35	532.904	411.443	20456	0.870605	698.34	0.673072	22531	467	291	598	523	0.0732127	5208.38	0.564655	H29_2_mousoutiku_6_predicted.png	418447936
35	36	587.736	708.137	27986	0.900206	842.021	0.640999	31077	513	553	661	848	0.126007	4911.69	0.501695	H29_2_mousoutiku_6_predicted.png	783216196
36	37	567.704	200.532	12271	0.811385	505.487	0.704016	13264	514	112	619	278	0.035683	5419.29	0.63253	H29_2_mousoutiku_6_predicted.png	150577441
37	38	585.433	1150.46	37472	0.936578	971.921	0.692694	40725	514	955	661	1323	0.204714	4469.37	0.399457	H29_2_mousoutiku_6_predicted.png	1404150784
38	39	626.422	3051.88	39614	0.84217	1156.77	0.552188	48826	526	2879	737	3219	0.543056	2567.94	0.620588	H29_2_mousoutiku_6_predicted.png	1569268996
39	40	672.624	3560	41006	0.829511	1192.86	0.541677	50864	561	3388	783	3729	0.633471	2059.83	0.651026	H29_2_mousoutiku_6_predicted.png	1681492036
40	41	635.968	104.035	5168	0.5148	269.421	0.750617	5248	595	63	676	148	0.0185121	5515.79	0.952941	H29_2_mousoutiku_6_predicted.png	26708224
41	42	707.214	4197.94	37814	0.753253	1153.4	0.528188	48183	595	4040	823	4354	0.746988	1421.89	0.726115	H29_2_mousoutiku_6_predicted.png	1429898596
42	43	695.722	343.455	21681	0.88732	723.169	0.677701	23880	631	214	760	462	0.0611149	5276.37	0.520161	H29_2_mousoutiku_6_predicted.png	470065761
43	44	724.942	2169.98	40158	0.912473	1027.32	0.630226	45819	641	1985	818	2345	0.386129	3449.85	0.491667	H29_2_mousoutiku_6_predicted.png	1612664964
44	45	771.398	4852.07	40090	0.802979	1167.56	0.53592	51234	661	4685	887	5016	0.863385	767.753	0.682779	H29_2_mousoutiku_6_predicted.png	1607208100
45	46	746.356	621.458	23417	0.895522	763.796	0.679699	25550	681	490	813	751	0.110583	4998.37	0.505747	H29_2_mousoutiku_6_predicted.png	548355889
46	47	771.752	1515.19	36034	0.900691	943.075	0.636463	39994	687	1341	855	1678	0.269615	4104.64	0.498516	H29_2_mousoutiku_6_predicted.png	1298449156
47	48	738.026	148.466	7882	0.670415	360.534	0.73698	8275	693	89	786	204	0.0264183	5471.36	0.808696	H29_2_mousoutiku_6_predicted.png	62125924
48	49	765.648	1049.96	29555	0.907022	856.708	0.648221	32626	695	898	844	1204	0.186831	4569.87	0.486928	H29_2_mousoutiku_6_predicted.png	873498025
49	50	882.294	5619.83	37420	0.654575	1043.46	0.558108	45683	738	5501	1027	5733	1	0	1.24569	H29_2_mousoutiku_6_predicted.png	1400256400
50	51	831.435	2728.56	41227	0.900232	1218.31	0.590087	50473	739	2549	932	2911	0.485524	2891.26	0.533149	H29_2_mousoutiku_6_predicted.png	1699665529
51	52	829.077	280.138	17919	0.908452	653.914	0.702155	19609	774	164	884	396	0.0498481	5339.69	0.474138	H29_2_mousoutiku_6_predicted.png	321090561
52	53	842.445	94.5546	4176	0.369836	241.38	0.773333	4234	807	60	882	132	0.0168252	5525.27	1.04167	H29_2_mousoutiku_6_predicted.png	17438976
53	54	895.09	774.601	28210	0.883222	830.423	0.628257	31434	818	624	975	910	0.137834	4845.23	0.548951	H29_2_mousoutiku_6_predicted.png	795804100
54	55	926.352	452.007	23677	0.884613	776.281	0.636068	25907	853	309	994	573	0.0804308	5167.82	0.534091	H29_2_mousoutiku_6_predicted.png	560600329
55	56	931.912	1249.08	32649	0.896794	895.678	0.618352	36261	854	1078	1019	1398	0.222263	4370.75	0.515625	H29_2_mousoutiku_6_predicted.png	1065957201
56	57	962.724	1871.16	39176	0.857191	975.318	0.661533	44158	873	1708	1061	2023	0.332957	3748.67	0.596825	H29_2_mousoutiku_6_predicted.png	1534758976
57	58	939.593	162.129	9502	0.773718	383.019	0.740377	9665	894	96	987	234	0.0288495	5457.7	0.673913	H29_2_mousoutiku_6_predicted.png	90288004

[truncated: 27 more sheets: H29_2_mousoutiku_5__predicted.p, H29_2_mousoutiku_4_predicted.pn, H28_2_re2_mousoutiku_3_predicte, H28_2_mousoutiku_2_re2_predicte, H28_2_mousoutiku_1_re2_predicte, H26_32_re_mousoutiku_2_predicte, H26_32_re_mousoutiku_1_predicte, H26_32_mousoutiku_3_predicted.p, H26_22_mousoutiku_5_predicted.p, H26_22_mousoutiku_3_predicted.p, H26_22_mousoutiku_1_predicted.p, H26_12_mousoutiku_4_predicted.p, H26_12_mousoutiku_3_predicted.p, H26_12_mousoutiku_1_predicted.p, H26_2_mousoutiku_3_predicted.pn, H26_2_mououtiku_2_predicted.png, H26_2_mououtiku_1_predicted.png, H25_32_mousoutiku_3_predicted.p, H25_32_mousoutiku_2_predicted.p, H25_32_mousoutiku_1_predicted.p …]
